# Supplementary material for: Transcriptome Analysis in Prenatal IGF1-Deficient Mice Identifies Molecular Pathways and Target Genes Involved in Distal Lung Differentiation
Source: PLoS One. 2013 Dec 31;8(12):e83028. doi: 10.1371/journal.pone.0083028 (PMC3877002; doi:10.1371/journal.pone.0083028)
Supplement: Table S1 — Genes differentially expressed in microarrays of the E18.5 Igf1−/− lungs. a List of probe sets found with significant differential expression (FDR<0.20) in Igf1−/− lungs and ordered according to decreasing absolute Δ(i) value. The first 63 probe-sets are functionally tabulated in manuscript Table S4. b Over-expressed genes/probe-sets are shown in red and repressed genes/probe-sets in green. c p value obtained after applying the SAM algoritm. d R fold change relative to the logarithm scale. Corresponds to the n value in 2n. e X, is the total fold change calculated as antilog2 of R. (XLS) [file pone.0083028.s005.xls]

## Sheet: 640g
Table S1. Genes differentially expressed in microarrays of the E18.5 Igf1-/- lungs
# a	Probe-set (Affymetrix ID)	Gene name b	Description	D(i)2	p value c	R-fold d	1/R	X-fold e
	Probe-sets with FDR < 0.10
1	1416039_x_at	Cyr61	cysteine rich protein 61	-12.9433	4.40723e-06	0.183619	5.44605	43.5937
2	1438133_a_at	Cyr61	cysteine rich protein 61	-11.5317	8.81446e-06	0.164048	6.09578	68.393
3	1448890_at	Klf2	Kruppel-like factor 2 (lung)	-8.4045	1.32217e-05	0.481658	2.07616	4.21684
4	1416464_at	Slc4a1	solute carrier family 4 (anion exchanger), member 1	-7.55999	1.76289e-05	0.295148	3.38813	10.4695
5	1435290_x_at	H2-Aa	histocompatibility 2, class II antigen A, alpha	7.29899	2.20361e-05	1.86354	1.86354	3.63899
6	1434502_x_at	Slc4a1	solute carrier family 4 (anion exchanger), member 1	-7.19043	2.64434e-05	0.232667	4.298	19.671
7	1423100_at	Fos	FBJ osteosarcoma oncogene	-7.11502	3.08506e-05	0.0918277	10.89	1897.6
8	1416505_at	Nr4a1	nuclear receptor subfamily 4, group A, member 1	-6.94285	3.52578e-05	0.153506	6.51439	91.4169
9	1449166_at	S100a14	S100 calcium binding protein A14	-6.72924	3.96651e-05	0.606432	1.64899	3.13614
10	1423016_a_at	Gypa	glycophorin A	-6.64477	4.40723e-05	0.308624	3.24019	9.4492
11	1455904_at	Gas5	growth arrest specific 5	6.55855	4.84795e-05	3.32397	3.32397	10.0142
12	1428013_at	6030458C11Rik	RIKEN cDNA 6030458C11 gene	6.49638	5.28867e-05	1.68615	1.68615	3.21797
13	1417409_at	Jun	Jun oncogene	-6.16812	5.7294e-05	0.604342	1.65469	3.14856
14	1431182_at	Hspa8	heat shock protein 8	6.10543	6.17012e-05	2.20935	2.20935	4.62467
15	1438076_at	Rpl30	ribosomal protein L30	5.99902	6.61084e-05	2.03551	2.03551	4.09968
16	1449077_at	Eraf	erythroid associated factor	-5.9284	7.05156e-05	0.338938	2.95039	7.72958
17	1448830_at	Dusp1	dual specificity phosphatase 1	-5.81938	7.49229e-05	0.31987	3.12627	8.73175
18	1426958_at	Rps9	ribosomal protein S9	5.71576	8.81446e-05	1.80856	1.80856	3.50292
19	1419699_at	Scgb3a1	secretoglobin, family 3A, member 1	-5.63639	9.25518e-05	0.330816	3.02282	8.12757
20	1417065_at	Egr1	early growth response 1	-5.62934	9.6959e-05	0.178095	5.61498	49.0091
21	1436384_at	Rps10	ribosomal protein S10	5.39328	0.000101366	1.90208	1.90208	3.73752
22	1448272_at	Btg2	B-cell translocation gene 2, anti-proliferative	-5.36175	0.000105773	0.541325	1.84732	3.59831
23	1426981_at	Pcsk6	proprotein convertase subtilisin/kexin type 6	5.32726	0.000110181	1.56835	1.56835	2.96565
24	1416953_at	Ctgf	connective tissue growth factor	-5.1949	0.000118995	0.542834	1.84219	3.58553
25	1451425_a_at	Mkrn1	makorin, ring finger protein, 1	-5.15784	0.000123402	0.513177	1.94864	3.86012
26	1417750_a_at	MGI:1914962	mitochondrial solute carrier protein	-5.08873	0.000132217	0.486431	2.05579	4.15771
27	1415793_at	Pnpo	pyridoxine 5'-phosphate oxidase	-5.06414	0.000136624	0.627195	1.5944	3.01969
28	1415806_at	Plat	plasminogen activator, tissue	-5.05477	0.000141031	0.602055	1.66098	3.16231
29	1449545_at	Fgf18	fibroblast growth factor 18	-5.02191	0.000145439	0.640364	1.56161	2.95183
30	1427747_a_at	Lcn2	lipocalin 2	-4.85613	0.000163067	0.530633	1.88454	3.69236
31	1448694_at	Jun	Jun oncogene	-4.81942	0.000167475	0.580762	1.72187	3.29865
32	1416601_a_at	Dscr1	Down syndrome critical region homolog 1 (human)	-4.74428	0.000171882	0.665464	1.50271	2.83375
33	1418511_at	Dpt	dermatopontin	-4.728	0.000176289	0.449964	2.2224	4.66669
34	1438064_at	Nsep1	nuclease sensitive element binding protein 1	4.69116	0.000185104	1.65831	1.65831	3.15646
35	1451537_at	Chi3l1	chitinase 3-like 1	-4.68284	0.000189511	0.260047	3.84546	14.3747
36	1417898_a_at	Gzma	granzyme A	4.65289	0.000198325	2.28597	2.28597	4.87692
37	1427932_s_at	1200016E24Rik	RIKEN cDNA 1200016E24 gene	-4.57778	0.000211547	0.547183	1.82754	3.54932
38	1418818_at	Aqp5	aquaporin 5	-4.48328	0.000220361	0.451226	2.21618	4.64663
39	1415854_at	Kitl	kit ligand	-4.42198	0.000233583	0.577082	1.73286	3.32386
40	1449104_at	Upk3a	uroplakin 3A	4.41531	0.00023799	1.77573	1.77573	3.42412
41	1452519_a_at	Zfp36	zinc finger protein 36	-4.36384	0.000251212	0.541968	1.84513	3.59285
42	1429207_at	1810009A15Rik	RIKEN cDNA 1810009A15 gene	4.31487	0.000264434	1.62191	1.62191	3.07782
43	1451959_a_at	Vegfa	vascular endothelial growth factor A	-4.31001	0.000268841	0.550753	1.8157	3.52029
44	1423367_at	Wnt7a	wingless-related MMTV integration site 7A	-4.30867	0.000273248	0.642315	1.55687	2.94215
45	1421416_at	Map2k7	mitogen activated protein kinase kinase 7	4.27942	0.000277655	1.28429	1.28429	2.43561
46	1435655_at	Rpl12	ribosomal protein L12	4.27022	0.000282063	2.26685	2.26685	4.81272
47	1432281_a_at	Itgb6	integrin beta 6	-4.23452	0.000290877	0.503148	1.98749	3.96546
48	1418698_a_at	Fech	ferrochelatase	-4.20452	0.000299691	0.57197	1.74834	3.35972
49	1416101_a_at	Hist1h1c	histone 1, H1c	-4.17144	0.00031732	0.647694	1.54394	2.91589
50	1418990_at	Ms4a4d	membrane-spanning 4-domains, subfamily A, member 4D	-4.16603	0.000326135	0.46639	2.14413	4.42026
51	1450786_x_at	Pdlim5	PDZ and LIM domain 5	-4.1042	0.000334949	0.647199	1.54512	2.91828
52	1455874_at	1810059G22Rik	RIKEN cDNA 1810059G22 gene	4.04243	0.000348171	1.57848	1.57848	2.98655
53	1459885_s_at	Cox7c	cytochrome c oxidase, subunit VIIc	4.00851	0.000356985	1.75565	1.75565	3.37677
54	1418280_at	Klf6	Kruppel-like factor 6	-4.00016	0.000361393	0.564053	1.77288	3.41736
55	1424400_a_at	Fthfd	formyltetrahydrofolate dehydrogenase	-3.98902	0.0003658	0.636483	1.57113	2.97138
56	1460238_at	Msln	mesothelin	-3.97829	0.000374614	0.631059	1.58464	2.99932
57	1418108_at	Plekhk1	pleckstrin homology domain containing, family K member 1	-3.97765	0.000379022	0.256543	3.89798	14.9077
58	1453128_at	Xlkd1	extra cellular link domain-containing 1	-3.93473	0.000383429	0.673499	1.48478	2.79875
59	1438245_at	Nfib	nuclear factor I/B	3.92713	0.000392243	1.39212	1.39212	2.62463
60	1427742_a_at	Klf6	Kruppel-like factor 6	-3.88715	0.000401058	0.634986	1.57484	2.97902
61	1424669_at	Zfyve21	zinc finger, FYVE domain containing 21	-3.85812	0.000414279	0.541867	1.84547	3.59371
62	1426959_at	Bdh	3-hydroxybutyrate dehydrogenase (heart, mitochondrial)	3.8103	0.000423094	1.29156	1.29156	2.44793
63	1418612_at	Slfn1	schlafen 1	3.80606	0.000427501	1.51192	1.51192	2.85189
	Probe-sets with FDR between 0.10 and 0.20
64	1424588_at	Srgap3	SLIT-ROBO Rho GTPase activating protein 3	3.73043	0.000449537	1.42385	1.42385	2.683
65	1454018_at	Tlk2	tousled-like kinase 2 (Arabidopsis)	-3.70081	0.000458352	0.697658	1.43337	2.70076
66	1423961_at	Wdr26	WD repeat domain 26	-3.69973	0.000462759	0.795652	1.25683	2.3897
67	1427351_s_at	Igh-6	immunoglobulin heavy chain 6 (heavy chain of IgM)	3.68471	0.000471573	1.66947	1.66947	3.18097
68	1454963_at	E430028B21Rik	RIKEN cDNA E430028B21 gene	-3.67553	0.000475981	0.71188	1.40473	2.64768
69	1438244_at	Nfib	nuclear factor I/B	3.67037	0.00049361	1.40329	1.40329	2.64504
70	1460218_at	Cd52	CD52 antigen	3.66859	0.000498017	1.51496	1.51496	2.8579
71	1415899_at	Junb	Jun-B oncogene	-3.65	0.000511238	0.367254	2.72291	6.60204
72	1419691_at	Camp	cathelicidin antimicrobial peptide	3.64513	0.000520053	1.90471	1.90471	3.74435
73	1460498_a_at	Dnajc5	DnaJ (Hsp40) homolog, subfamily C, member 5	-3.62592	0.000528867	0.755493	1.32364	2.50297
74	1426417_at	2310034L04Rik	RIKEN cDNA 2310034L04 gene	3.62557	0.000533275	1.60391	1.60391	3.03967
75	1416077_at	Adm	adrenomedullin	-3.58396	0.000555311	0.507028	1.97228	3.92387
76	1449488_at	Pitx1	paired-like homeodomain transcription factor 1	3.5835	0.000559718	1.22477	1.22477	2.33718
77	1424092_at	Epb4.1	erythrocyte protein band 4.1	-3.57711	0.000568532	0.728678	1.37235	2.58892
78	1425468_at	Plp1	proteolipid protein (myelin) 1	3.55981	0.000581754	1.40649	1.40649	2.65091
79	1415994_at	Cyp2e1	cytochrome P450, family 2, subfamily e, polypeptide 1	-3.55719	0.000590569	0.484128	2.06557	4.18599
80	1420654_a_at	Gbe1	glucan (1,4-alpha-), branching enzyme 1	-3.55686	0.000594976	0.661893	1.51082	2.84971
81	1424067_at	Icam1	intercellular adhesion molecule	-3.52686	0.000599383	0.638934	1.56511	2.95899
82	1419566_at	Fank1	fibronectin type 3 and ankyrin repeat domains 1	3.50899	0.000617012	1.39283	1.39283	2.62593
83	1435495_at	Mybph	myosin binding protein H	-3.50841	0.000621419	0.607194	1.64692	3.13165
84	1430171_at	Fibp	fibroblast growth factor (acidic) intracellular binding protein	3.49497	0.000630234	1.41282	1.41282	2.66257
85	1425249_a_at	Tyro3	TYRO3 protein tyrosine kinase 3	3.48296	0.000639048	1.39021	1.39021	2.62117
86	1417430_at	Cdr2	cerebellar degeneration-related 2	-3.47572	0.000643455	0.511622	1.95457	3.87599
87	1420608_at	Rbm18	RNA binding motif protein 18	-3.47392	0.000647862	0.700788	1.42696	2.6888
88	1426663_s_at	Pcanap6	prostate cancer associated protein 6	-3.4441	0.00068312	0.678241	1.4744	2.77868
89	1437180_at	6530403A03Rik	RIKEN cDNA 6530403A03 gene	3.44153	0.000687528	1.25307	1.25307	2.38347
90	1425772_at	Col4a4	procollagen, type IV, alpha 4	-3.43639	0.000691935	0.501461	1.99417	3.98387
91	1450713_at	Cspg5	chondroitin sulfate proteoglycan 5	3.43542	0.000696342	1.53525	1.53525	2.89838
92	1415868_at	Cct4	chaperonin subunit 4 (delta)	3.42274	0.000713971	1.47687	1.47687	2.78345
93	1422724_at	Mak	male germ cell-associated kinase	3.41797	0.000722785	1.45494	1.45494	2.74145
94	1448021_at	NA	NA	-3.4073	0.0007316	0.44994	2.22252	4.66707
95	1432083_a_at	Lrpb7	leucine rich protein, B7 gene	3.40658	0.000736007	1.52862	1.52862	2.8851
96	1455504_a_at	Mkrn1	makorin, ring finger protein, 1	-3.3891	0.000753636	0.477906	2.09246	4.26475
97	1419647_a_at	Ier3	immediate early response 3	-3.38856	0.000758043	0.505532	1.97811	3.93978
98	1448395_at	Sfrp1	secreted frizzled-related sequence protein 1	3.38652	0.00076245	1.50406	1.50406	2.8364
99	1417089_a_at	Ckmt1	creatine kinase, mitochondrial 1, ubiquitous	-3.37929	0.000775672	0.553387	1.80705	3.49927
100	1425699_a_at	Abhd14a	abhydrolase domain containing 14A	3.37769	0.000780079	1.27342	1.27342	2.41733
101	1430978_at	Rps25	ribosomal protein S25	3.35181	0.000793301	1.59703	1.59703	3.02519
102	1417178_at	MGI:1889209	semaF cytoplasmic domain associated protein 2	-3.34153	0.000797708	0.625955	1.59756	3.02631
103	1452362_at	Trim16	tripartite motif protein 16	-3.33992	0.000802115	0.679004	1.47274	2.77549
104	1422758_at	Chst2	carbohydrate sulfotransferase 2	-3.33981	0.000806523	0.670598	1.49121	2.81124
105	1457455_at	Suhw4	suppressor of hairy wing homolog 4 (Drosophila)	3.33978	0.00081093	1.66274	1.66274	3.16617
106	1423175_s_at	Pard6b	par-6 (partitioning defective 6) homolog beta (C. elegans)	-3.32992	0.000815337	0.531228	1.88243	3.68696
107	1456250_x_at	Tgfbi	transforming growth factor, beta induced	-3.3121	0.000828559	0.669434	1.4938	2.8163
108	1419240_at	Tex14	testis expressed gene 14	-3.29246	0.000868224	0.742647	1.34653	2.543
109	1422550_a_at	Mtap6	microtubule-associated protein 6	-3.2892	0.000877038	0.663245	1.50774	2.84364
110	1423174_a_at	Pard6b	par-6 (partitioning defective 6) homolog beta (C. elegans)	-3.28806	0.000885853	0.514255	1.94456	3.8492
111	1422837_at	Scel	sciellin	-3.28762	0.000894667	0.649239	1.54026	2.90848
112	1426243_at	Cth	cystathionase (cystathionine gamma-lyase)	-3.27601	0.000912296	0.679063	1.47262	2.77525
113	1451675_a_at	Alas2	aminolevulinic acid synthase 2, erythroid	-3.2753	0.000916703	0.547248	1.82733	3.54879
114	1418486_at	Vnn1	vanin 1	-3.26465	0.000934332	0.662043	1.51048	2.84904
115	1423512_at	AW209491	expressed sequence AW209491	3.26009	0.000947554	1.33072	1.33072	2.51528
116	1421375_a_at	S100a6	S100 calcium binding protein A6 (calcyclin)	-3.25757	0.000960776	0.708594	1.41124	2.65967
117	1449363_at	Atf3	activating transcription factor 3	-3.24718	0.00096959	0.463945	2.15543	4.45501
118	1415913_at	NA	NA	3.24653	0.000973997	1.86749	1.86749	3.64896
119	1417483_at	Nfkbiz	nuclear factor of kappa light polypeptide gene enhancer in B-cells inhibitor, zeta	-3.24501	0.000978405	0.616743	1.62142	3.07678
120	1439022_at	Phactr1	phosphatase and actin regulator 1	-3.24315	0.000987219	0.691888	1.44532	2.72324
121	1451674_at	Slc12a5	solute carrier family 12, member 5	-3.24276	0.000991626	0.714548	1.39949	2.63807
122	1418493_a_at	Snca	synuclein, alpha	-3.23159	0.00100926	0.510024	1.96069	3.89249
123	1451629_at	MGI:1925139	limb-bud and heart	-3.23049	0.00101366	0.741338	1.34891	2.5472
124	1420503_at	Slc6a14	solute carrier family 6 (neurotransmitter transporter), member 14	-3.21706	0.00102688	0.603612	1.65669	3.15293
125	1416250_at	Btg2	B-cell translocation gene 2, anti-proliferative	-3.21592	0.00103129	0.576788	1.73374	3.32589
126	1450890_a_at	Tprt	trans-prenyltransferase	-3.20165	0.00106214	0.748654	1.33573	2.52403
127	1417920_at	Amn	amnionless	3.19031	0.00106655	1.31242	1.31242	2.48358
128	1453853_a_at	Arhgef12	Rho guanine nucleotide exchange factor (GEF) 12	-3.18853	0.00107096	0.722928	1.38326	2.60858
129	1427225_at	Epn2	epsin 2	-3.18831	0.00107536	0.78038	1.28143	2.43079
130	1431033_x_at	Agl	amylo-1,6-glucosidase, 4-alpha-glucanotransferase	-3.17683	0.00110621	0.721937	1.38516	2.61201
131	1451038_at	Apln	apelin	-3.16963	0.00111503	0.695895	1.437	2.70757
132	1430999_a_at	Scoc	short coiled-coil protein	-3.16279	0.00111944	0.734861	1.3608	2.56828
133	1460343_at	Neurl	neuralized-like homolog (Drosophila)	3.16256	0.00112825	1.26537	1.26537	2.40389
134	1451461_a_at	Aldoc	aldolase 3, C isoform	-3.15664	0.00114147	0.739257	1.35271	2.55391
135	1449151_at	Pctk3	PCTAIRE-motif protein kinase 3	-3.1539	0.00114588	0.719811	1.38925	2.61943
136	1422650_a_at	Riok3	RIO kinase 3 (yeast)	-3.1532	0.00115029	0.796297	1.25581	2.38802
137	1452237_at	Hrb	HIV-1 Rev binding protein	-3.15064	0.0011591	0.722286	1.38449	2.6108
138	1450984_at	Tjp2	tight junction protein 2	-3.14551	0.00118114	0.746533	1.33953	2.53068
139	1423089_at	Tmod3	tropomodulin 3	-3.14042	0.00118995	0.703378	1.42171	2.67903
140	1426528_at	Nrp2	neuropilin 2	-3.13689	0.00119436	0.826143	1.21044	2.31409
141	1457303_at	2700067D09Rik	RIKEN cDNA 2700067D09 gene	3.13101	0.00121199	1.44659	1.44659	2.72564
142	1434735_at	Hlf	hepatic leukemia factor	3.12282	0.0012208	1.27922	1.27922	2.42707
143	1422790_at	Nppc	natriuretic peptide precursor type C	-3.11419	0.00122521	0.741636	1.34837	2.54624
144	1419003_at	Bves	blood vessel epicardial substance	3.10538	0.00123843	1.35814	1.35814	2.56355
145	1452385_at	Usp53	ubiquitin specific protease 53	-3.09925	0.00125165	0.749691	1.33388	2.5208
146	1433765_at	B230113M03Rik	RIKEN cDNA B230113M03 gene	-3.09904	0.00125606	0.73479	1.36093	2.56851
147	1421633_a_at	Hapln1	hyaluronan and proteoglycan link protein 1	-3.08662	0.00127369	0.722805	1.3835	2.609
148	1424775_at	Oas1a	2'-5' oligoadenylate synthetase 1A	3.08572	0.0012781	1.5033	1.5033	2.83491
149	1432418_a_at	Ckmt1	creatine kinase, mitochondrial 1, ubiquitous	-3.07879	0.00129132	0.537777	1.85951	3.62883
150	1422850_at	NA	NA	3.07842	0.00129572	1.33007	1.33007	2.51415
151	1418345_at	Tnfsf13	tumor necrosis factor (ligand) superfamily, member 13	-3.07429	0.00131335	0.797819	1.25342	2.38406
152	1416136_at	Mmp2	matrix metalloproteinase 2	3.07361	0.00131776	1.28763	1.28763	2.44126
153	1426215_at	Ddc	dopa decarboxylase	-3.06549	0.0013398	0.759745	1.31623	2.49015
154	1426356_at	6330578E17Rik	RIKEN cDNA 6330578E17 gene	-3.06247	0.00135302	0.801751	1.24727	2.37392
155	1421558_at	T2	brachyury 2	3.06159	0.00135743	1.29081	1.29081	2.44666
156	1427098_at	Wwp1	WW domain containing E3 ubiquitin protein ligase 1	-3.0574	0.00136183	0.672288	1.48746	2.80394
157	1448169_at	Krt1-18	keratin complex 1, acidic, gene 18	-3.05365	0.00137946	0.779485	1.2829	2.43327
158	1451338_at	Nisch	nischarin	-3.044	0.00139709	0.754065	1.32615	2.50732
159	1422983_at	Itgb6	integrin beta 6	-3.0428	0.0014015	0.566639	1.76479	3.39825
160	1449885_at	Tm4sf10	transmembrane 4 superfamily member 10	-3.03956	0.00140591	0.466599	2.14317	4.41731
161	1448325_at	Myd116	myeloid differentiation primary response gene 116	-3.03511	0.00142353	0.568757	1.75822	3.3828
162	1416094_at	Adam9	a disintegrin and metalloproteinase domain 9 (meltrin gamma)	-3.02575	0.00143676	0.68616	1.45739	2.7461
163	1417408_at	F3	coagulation factor III	-3.01172	0.00144998	0.543545	1.83977	3.57954
164	1450371_at	Tshb	thyroid stimulating hormone, beta subunit	-3.00847	0.00145879	0.672974	1.48594	2.801
165	1449070_x_at	AB023957	cDNA sequence AB023957	-3.00837	0.00146761	0.793817	1.25974	2.39452
166	1425145_at	Il1rl1	interleukin 1 receptor-like 1	3.00552	0.00147642	1.3938	1.3938	2.62769
167	1438954_x_at	NA	NA	-2.99614	0.00149405	0.748671	1.3357	2.52398
168	1423824_at	5031439A09Rik	RIKEN cDNA 5031439A09 gene	-2.98147	0.00155134	0.712895	1.40273	2.64402
169	1449027_at	Rhou	ras homolog gene family, member U	2.97433	0.00156457	1.36005	1.36005	2.56695
170	1449107_at	Nudt4	nudix (nucleoside diphosphate linked moiety X)-type motif 4	-2.96519	0.00158219	0.70941	1.40962	2.65668
171	1419167_at	Prap1	proline-rich acidic protein 1	2.9645	0.0015866	1.32957	1.32957	2.51327
172	1429530_a_at	4122402O22Rik	RIKEN cDNA 4122402O22 gene	-2.96446	0.00159101	0.759263	1.31707	2.49159
173	1418435_at	Mkrn1	makorin, ring finger protein, 1	-2.96287	0.00160423	0.675967	1.47936	2.78826
174	1427398_at	Muc4	mucin 4	2.96225	0.00160864	1.31664	1.31664	2.49085
175	1420566_at	NA	NA	-2.95663	0.00161305	0.606854	1.64784	3.13365
176	1449038_at	NA	NA	-2.95485	0.00162186	0.749547	1.33414	2.52125
177	1417725_a_at	Mtvr2	mammary tumor virus receptor 2	2.9486	0.0016483	1.18935	1.18935	2.28051
178	1424781_at	D10Ucla1	DNA segment, Chr 10, University of California at Los Angeles 1	-2.93645	0.00168356	0.791318	1.26371	2.40113
179	1420909_at	Vegfa	vascular endothelial growth factor A	-2.93444	0.00168797	0.74418	1.34376	2.53812
180	1427005_at	Plk2	polo-like kinase 2 (Drosophila)	-2.9278	0.0017056	0.787695	1.26953	2.41082
181	1448729_a_at	sep-04	septin 4	-2.91427	0.00173204	0.776712	1.28748	2.44101
182	1426294_at	Hapln1	hyaluronan and proteoglycan link protein 1	-2.90568	0.00176289	0.612343	1.63307	3.10173
183	1420996_at	Plxna3	plexin A3	2.90522	0.0017673	1.37296	1.37296	2.59002
184	1419149_at	Serpine1	serine (or cysteine) proteinase inhibitor, clade E, member 1	-2.90249	0.00178493	0.676782	1.47758	2.78482
185	1442484_at	Syncrip	synaptotagmin binding, cytoplasmic RNA interacting protein	2.90152	0.00179374	1.44846	1.44846	2.72917
186	1421871_at	Sh3bgrl	SH3-binding domain glutamic acid-rich protein like	-2.89962	0.00180256	0.752223	1.32939	2.51297
187	1449550_at	Myo1c	myosin IC	-2.89885	0.00181137	0.720529	1.38787	2.61692
188	1424378_at	Ldlrap1	low density lipoprotein receptor adaptor protein 1	-2.89802	0.00181578	0.788451	1.26831	2.40879
189	1430291_at	1110060D06Rik	RIKEN cDNA 1110060D06 gene	2.89381	0.00183781	1.17924	1.17924	2.26457
190	1420504_at	Slc6a14	solute carrier family 6 (neurotransmitter transporter), member 14	-2.891	0.00185104	0.421855	2.37048	5.17115
191	1434840_at	Hrb	HIV-1 Rev binding protein	-2.88528	0.00185985	0.762124	1.31212	2.48307
192	1453486_a_at	Scube2	signal peptide, CUB domain, EGF-like 2	-2.88436	0.00186426	0.602926	1.65858	3.15705
193	1419394_s_at	S100a8	S100 calcium binding protein A8 (calgranulin A)	2.88218	0.00187748	1.64966	1.64966	3.13759
194	1449086_at	Rnf141	ring finger protein 141	-2.87985	0.0018907	0.74873	1.33559	2.5238
195	1451199_at	Qtrtd1	queuine tRNA-ribosyltransferase domain containing 1	-2.8773	0.00189952	0.767237	1.30338	2.46806
196	1415960_at	Mpo	myeloperoxidase	2.87729	0.00190392	1.34091	1.34091	2.53312
197	1419519_at	Igf1	insulin-like growth factor 1	-2.87435	0.00191274	0.653658	1.52985	2.88756
198	1456606_a_at	Phactr1	phosphatase and actin regulator 1	-2.87006	0.00192596	0.619072	1.61532	3.0638
199	1422926_at	Mc2r	melanocortin 2 receptor	2.87003	0.00193037	1.24463	1.24463	2.36957
200	1436158_at	Eif4ebp2	eukaryotic translation initiation factor 4E binding protein 2	-2.87	0.00193477	0.732717	1.36478	2.57538
201	1417394_at	Klf4	Kruppel-like factor 4 (gut)	-2.86785	0.00194799	0.569213	1.75681	3.3795
202	1416149_at	Olig1	oligodendrocyte transcription factor 1	2.86575	0.00195681	1.35447	1.35447	2.55704
203	1425537_at	Ppm1a	protein phosphatase 1A, magnesium dependent, alpha isoform	-2.86559	0.00196122	0.762322	1.31178	2.48248
204	1449880_s_at	Bglap-rs1	bone gamma-carboxyglutamate protein, related sequence 1	2.86184	0.00196562	1.29794	1.29794	2.45878
205	1418030_at	Slco3a1	solute carrier organic anion transporter family, member 3a1	-2.86166	0.00197003	0.784469	1.27475	2.41957
206	1434262_at	D11Wsu99e	DNA segment, Chr 11, Wayne State University 99, expressed	2.85916	0.00198766	1.2551	1.2551	2.38684
207	1433724_at	D15Ertd621e	DNA segment, Chr 15, ERATO Doi 621, expressed	-2.85112	0.0020141	0.814482	1.22777	2.34205
208	1448014_s_at	Usp24	ubiquitin specific protease 24	-2.84783	0.00201851	0.804535	1.24295	2.36683
209	1449416_at	Fzd4	frizzled homolog 4 (Drosophila)	-2.84746	0.00202732	0.702236	1.42402	2.68333
210	1419615_at	Trpv6	transient receptor potential cation channel, subfamily V, member 6	2.84593	0.00203173	1.26273	1.26273	2.39949
211	1425779_a_at	Tbx1	T-box 1	2.83925	0.00204055	1.53326	1.53326	2.89439
212	1422331_at	Pou3f3	POU domain, class 3, transcription factor 3	2.83526	0.00205377	1.34641	1.34641	2.54278
213	1451335_at	Plac8	placenta-specific 8	2.8335	0.00205818	1.66134	1.66134	3.1631
214	1437101_at	Lats2	large tumor suppressor 2	-2.83167	0.00206258	0.745607	1.34119	2.5336
215	1417528_at	Spag6	sperm associated antigen 6	2.83072	0.00206699	1.4067	1.4067	2.6513
216	1452657_at	Ap1s2	adaptor-related protein complex 1, sigma 2 subunit	-2.83047	0.0020714	0.715409	1.3978	2.635
217	1415864_at	Bpgm	2,3-bisphosphoglycerate mutase	-2.83046	0.0020758	0.599029	1.66937	3.18075
218	1433508_at	Klf6	Kruppel-like factor 6	-2.82916	0.00208903	0.606261	1.64945	3.13715
219	1425604_at	Crkl	v-crk sarcoma virus CT10 oncogene homolog (avian)-like	2.82882	0.00209343	1.22059	1.22059	2.33043
220	1417618_at	Itih2	inter-alpha trypsin inhibitor, heavy chain 2	2.82037	0.00211547	1.68423	1.68423	3.21368
221	1417620_at	Rac2	RAS-related C3 botulinum substrate 2	2.81845	0.00211988	1.451	1.451	2.73397
222	1421968_a_at	Nipa2	non imprinted in Prader-Willi/Angelman syndrome 2 homolog (human)	-2.8182	0.00212428	0.745049	1.34219	2.53536
223	1418231_at	Lims1	LIM and senescent cell antigen-like domains 1	-2.81152	0.00214191	0.61939	1.61449	3.06204
224	1450029_s_at	Itga9	integrin alpha 9	-2.80783	0.00215513	0.695944	1.4369	2.70738
225	1451129_at	Calb2	calbindin 2	2.80638	0.00216836	1.27659	1.27659	2.42265
226	1452418_at	1200016E24Rik	RIKEN cDNA 1200016E24 gene	-2.80629	0.00217276	0.683925	1.46215	2.75518
227	1429379_at	Xlkd1	extra cellular link domain-containing 1	-2.80466	0.00217717	0.684585	1.46074	2.75249
228	1424084_at	Rod1	ROD1 regulator of differentiation 1 (S. pombe)	-2.80379	0.00218599	0.708864	1.41071	2.65868
229	1431734_a_at	Dnajb4	DnaJ (Hsp40) homolog, subfamily B, member 4	-2.80259	0.0021948	0.774776	1.2907	2.44646
230	1416455_a_at	Cryab	crystallin, alpha B	-2.80246	0.00219921	0.711015	1.40644	2.65082
231	1434471_at	BC003331	cDNA sequence BC003331	-2.80124	0.00222124	0.51047	1.95898	3.88787
232	1431030_a_at	Rnf14	ring finger protein 14	-2.7999	0.00222565	0.732726	1.36477	2.57535
233	1459884_at	Cox7c	cytochrome c oxidase, subunit VIIc	2.79873	0.00223887	1.31977	1.31977	2.49626
234	1416554_at	Pdlim1	PDZ and LIM domain 1 (elfin)	2.79814	0.00224328	1.32677	1.32677	2.50841
235	1427891_at	Gimap6	GTPase, IMAP family member 6	-2.79555	0.00225209	0.730558	1.36882	2.58259
236	1449176_a_at	Dck	deoxycytidine kinase	-2.7909	0.00226972	0.799603	1.25062	2.37944
237	1420479_a_at	Nap1l1	nucleosome assembly protein 1-like 1	-2.78831	0.00227413	0.65799	1.51978	2.86747
238	1449414_at	Zfp53	zinc finger protein 53	-2.78766	0.00227854	0.725593	1.37818	2.59941
239	1426278_at	Ifi27	interferon, alpha-inducible protein 27	2.78675	0.00228294	2.05254	2.05254	4.14835
240	1427633_a_at	Pappa	pregnancy-associated plasma protein A	2.78487	0.00229617	1.59651	1.59651	3.02412
241	1449300_at	BC003236	cDNA sequence BC003236	-2.78416	0.00230057	0.742821	1.34622	2.54245
242	1430295_at	Gna13	guanine nucleotide binding protein, alpha 13	-2.78302	0.00230939	0.652035	1.53366	2.89519
243	1425193_at	2010106G01Rik	RIKEN cDNA 2010106G01 gene	-2.78126	0.00231379	0.816921	1.22411	2.33611
244	1452436_at	Loxl2	lysyl oxidase-like 2	-2.77739	0.00233142	0.676611	1.47795	2.78553
245	1436994_a_at	Hist1h1c	histone 1, H1c	-2.77523	0.00234024	0.558761	1.78967	3.45736
246	1423722_at	4930579A11Rik	RIKEN cDNA 4930579A11 gene	-2.77483	0.00234465	0.717091	1.39452	2.62902
247	1434402_at	1110053F04Rik	RIKEN cDNA 1110053F04 gene	-2.77247	0.00235346	0.797929	1.25324	2.38377
248	1431464_a_at	Pmm2	phosphomannomutase 2	-2.77181	0.00235787	0.845699	1.18245	2.26963
249	1421830_at	NA	NA	-2.76792	0.00237109	0.717232	1.39425	2.62852
250	1419029_at	LOC434220	NA	-2.76024	0.00239312	0.6301	1.58705	3.00434
251	1452357_at	Sept5	septin 5	2.75837	0.00239753	1.29581	1.29581	2.45515
252	1416442_at	Ier2	immediate early response 2	-2.7544	0.00240635	0.633565	1.57837	2.98632
253	1451533_at	BC022687	cDNA sequence BC022687	-2.75216	0.00241957	0.799893	1.25017	2.37869
254	1428117_x_at	Tctex1	t-complex testis expressed 1	2.75189	0.00242398	1.33316	1.33316	2.51954
255	1424763_at	Tctex1	RIKEN cDNA 1700027N10 gene	2.75146	0.00242838	1.30139	1.30139	2.46465
256	1450113_at	Mpp5	membrane protein, palmitoylated 5 (MAGUK p55 subfamily member 5)	-2.75104	0.00243279	0.636805	1.57034	2.96975
257	1456000_at	Ddx18	DEAD (Asp-Glu-Ala-Asp) box polypeptide 18	2.74832	0.00244601	1.23181	1.23181	2.34861
258	1424041_s_at	C1s	complement component 1, s subcomponent	2.7455	0.00245923	1.38865	1.38865	2.61833
259	1428312_at	2810002D13Rik	RIKEN cDNA 2810002D13 gene	-2.74129	0.00246805	0.796089	1.25614	2.38856
260	1439364_a_at	Mmp2	matrix metalloproteinase 2	2.73655	0.00249449	1.24541	1.24541	2.37086
261	1432007_s_at	Ap2a2	adaptor protein complex AP-2, alpha 2 subunit	-2.73462	0.00250771	0.64915	1.54048	2.9089
262	1436853_a_at	Snca	synuclein, alpha	-2.73019	0.00252093	0.435187	2.29786	4.91729
263	1420855_at	Eln	elastin	-2.72635	0.00253416	0.817334	1.22349	2.33511
264	1448119_at	Bpgm	2,3-bisphosphoglycerate mutase	-2.72356	0.00254738	0.680234	1.47008	2.77038
265	1421811_at	Thbs1	thrombospondin 1	-2.72354	0.00255178	0.641549	1.55873	2.94594
266	1451596_a_at	Sphk1	sphingosine kinase 1	-2.72063	0.00256941	0.575809	1.73669	3.33269
267	1431686_a_at	Gmfb	glia maturation factor, beta	-2.71994	0.00257823	0.759066	1.31741	2.49218
268	1456059_at	Psmd11	proteasome (prosome, macropain) 26S subunit, non-ATPase, 11	2.71422	0.00259586	1.20742	1.20742	2.30924
269	1448906_at	Cdh16	cadherin 16	2.71187	0.00261789	1.53484	1.53484	2.89756
270	1415977_at	MGI:1919030	myo-inositol 1-phosphate synthase A1	2.71082	0.00263112	1.42075	1.42075	2.67725
271	1456069_at	Dtna	dystrobrevin alpha	-2.71022	0.00263552	0.568247	1.7598	3.3865
272	1424670_s_at	Zfyve21	zinc finger, FYVE domain containing 21	-2.70862	0.00264434	0.601377	1.66285	3.16642
273	1450009_at	Ltf	lactotransferrin	2.70663	0.00265315	1.5828	1.5828	2.99551
274	1438548_x_at	5730411O18Rik	RIKEN cDNA 5730411O18 gene	2.70585	0.00265756	1.17281	1.17281	2.25451
275	1424509_at	1190003K14Rik	RIKEN cDNA 1190003K14 gene	2.70528	0.00266637	1.46866	1.46866	2.76764
276	1434369_a_at	Cryab	crystallin, alpha B	-2.70371	0.00268841	0.633251	1.57915	2.98794
277	1420551_at	2310039E09Rik	RIKEN cDNA 2310039E09 gene	-2.69961	0.00271045	0.525975	1.90123	3.73532
278	1434599_a_at	Tjp2	tight junction protein 2	-2.69768	0.00272367	0.602413	1.65999	3.16015
279	1431119_at	1700014P03Rik	RIKEN cDNA 1700014P03 gene	2.69557	0.0027413	1.22174	1.22174	2.33228
280	1451305_at	Pgea1	PKD2 interactor, golgi and endoplasmic reticulum associated 1	2.69421	0.0027457	1.27061	1.27061	2.41263
281	1426737_at	Gspt1	G1 to S phase transition 1	-2.69314	0.00275011	0.754431	1.3255	2.5062
282	1422180_a_at	Mcpt6	mast cell protease 6	2.69274	0.00275452	1.70641	1.70641	3.26348
283	1423006_at	Pim1	proviral integration site 1	-2.68909	0.00276774	0.78301	1.27712	2.42355
284	1448950_at	Il1r1	interleukin 1 receptor, type I	2.68665	0.00277655	1.38082	1.38082	2.60416
285	1424397_at	Dhx36	DEAH (Asp-Glu-Ala-His) box polypeptide 36	-2.68218	0.00281181	0.792005	1.26262	2.39931
286	1425038_at	Slc22a19	solute carrier family 22 (organic anion transporter), member 19	2.68199	0.00281622	1.44283	1.44283	2.71853
287	1418980_a_at	Cnp1	cyclic nucleotide phosphodiesterase 1	2.68116	0.00282944	1.33317	1.33317	2.51955
288	1448571_a_at	Gmfb	glia maturation factor, beta	-2.68093	0.00283385	0.795627	1.25687	2.38977
289	1417876_at	Fcgr1	Fc receptor, IgG, high affinity I	2.67889	0.00285148	1.29177	1.29177	2.44829
290	1434600_at	Tjp2	tight junction protein 2	-2.67824	0.00285588	0.764288	1.30841	2.47668
291	1450419_at	Serhl	serine hydrolase-like	2.67745	0.00286029	1.23604	1.23604	2.35551
292	1460330_at	Anxa3	annexin A3	-2.67712	0.00286911	0.784552	1.27461	2.41934
293	1422134_at	Fosb	FBJ osteosarcoma oncogene B	-2.66666	0.00289114	0.313106	3.19381	9.15024
294	1451342_at	Spon1	spondin 1, (f-spondin) extracellular matrix protein	-2.66622	0.00289555	0.465624	2.14766	4.43108
295	1448924_at	4432406C05Rik	RIKEN cDNA 4432406C05 gene	2.66536	0.00289996	1.20675	1.20675	2.30818
296	1448756_at	S100a9	S100 calcium binding protein A9 (calgranulin B)	2.66508	0.00290436	1.65717	1.65717	3.15396
297	1418450_at	Islr	immunoglobulin superfamily containing leucine-rich repeat	2.66296	0.00291318	1.44015	1.44015	2.7135
298	1423091_a_at	Gpm6b	glycoprotein m6b	-2.66223	0.00291758	0.754915	1.32465	2.50473
299	1416257_at	Capn2	calpain 2	-2.66168	0.00292199	0.837161	1.19451	2.28868
300	1418699_s_at	Fech	ferrochelatase	-2.6599	0.0029264	0.720296	1.38832	2.61773
301	1450449_a_at	2900002H16Rik	RIKEN cDNA 2900002H16 gene	-2.65736	0.00295725	0.80228	1.24645	2.37257
302	1416713_at	2700055K07Rik	RIKEN cDNA 2700055K07 gene	2.65465	0.00297047	1.39708	1.39708	2.63368
303	1424216_a_at	Papola	poly (A) polymerase alpha	-2.64231	0.0029881	0.822349	1.21603	2.32306
304	1449147_at	Chst1	carbohydrate (keratan sulfate Gal-6) sulfotransferase 1	-2.64201	0.00299251	0.646697	1.54632	2.92071
305	1422286_a_at	Tgif	TG interacting factor	2.63645	0.00301454	1.3693	1.3693	2.58345
306	1419833_s_at	Centd3	centaurin, delta 3	-2.6357	0.00302336	0.823637	1.21413	2.32
307	1416988_at	Msh2	mutS homolog 2 (E. coli)	2.63525	0.00303217	1.221	1.221	2.33108
308	1438887_a_at	Gcl	germ cell-less homolog (Drosophila)	2.63453	0.00303658	1.28322	1.28322	2.43382
309	1417341_a_at	Ppp1r2	protein phosphatase 1, regulatory (inhibitor) subunit 2	-2.63259	0.0030498	0.699344	1.42991	2.6943
310	1427556_at	Mylk2	myosin, light polypeptide kinase 2, skeletal muscle	2.63155	0.00306302	1.23422	1.23422	2.35253
311	1420278_at	1700020H15	NA	2.63148	0.00306743	1.18849	1.18849	2.27914
312	1437463_x_at	Tgfbi	transforming growth factor, beta induced	-2.62975	0.00307625	0.759736	1.31625	2.49017
313	1417701_at	Ppp1r14c	protein phosphatase 1, regulatory (inhibitor) subunit 14c	2.62959	0.00308065	1.32914	1.32914	2.51253
314	1425803_a_at	Mbd2	methyl-CpG binding domain protein 2	-2.62804	0.00308947	0.753892	1.32645	2.50785
315	1422527_at	H2-DMa	histocompatibility 2, class II, locus DMa	2.62777	0.00309387	1.3039	1.3039	2.46896
316	1426642_at	Fn1	fibronectin 1	-2.62631	0.0031071	0.624585	1.60106	3.03367
317	1449233_at	MGI:891976	muscle, intestine and stomach expression 1	2.62624	0.0031115	1.23911	1.23911	2.36053
318	1423088_at	Tmod3	tropomodulin 3	-2.62424	0.00311591	0.753794	1.32662	2.50815
319	1433474_at	Edil3	EGF-like repeats and discoidin I-like domains 3	-2.62324	0.00312032	0.551768	1.81236	3.51215
320	1450888_at	Napb	N-ethylmaleimide sensitive fusion protein attachment protein beta	2.62143	0.00312913	1.27001	1.27001	2.41164
321	1419193_a_at	Gmfg	glia maturation factor, gamma	-2.62041	0.00314235	0.755705	1.32327	2.50232
322	1451839_a_at	Pde7a	phosphodiesterase 7A	-2.61999	0.00314676	0.733284	1.36373	2.57349
323	1421433_at	Zfhx4	zinc finger homeodomain 4	2.61876	0.00315558	1.24961	1.24961	2.37778
324	1426868_x_at	NA	NA	2.6183	0.00316439	1.21141	1.21141	2.31564
325	1424179_at	Plekhj1	pleckstrin homology domain containing, family J member 1	2.61555	0.00319083	1.50513	1.50513	2.83849
326	1451110_at	Egln1	EGL nine homolog 1 (C. elegans)	-2.61474	0.00319965	0.729025	1.3717	2.58774
327	1415857_at	Emb	embigin	2.60246	0.00325694	1.26752	1.26752	2.40747
328	1423938_at	Llglh2	lethal giant larvae homolog 2	-2.59429	0.00328779	0.772753	1.29407	2.4522
329	1420580_at	4930429B21Rik	RIKEN cDNA 4930429B21 gene	2.59158	0.00330101	1.26146	1.26146	2.39737
330	1438251_x_at	Prss11	protease, serine, 11 (Igf binding)	-2.59034	0.00330983	0.667712	1.49765	2.82383
331	1448117_at	Kitl	kit ligand	-2.5903	0.00331424	0.69426	1.44038	2.71393
332	1418485_at	Slc4a3	solute carrier family 4 (anion exchanger), member 3	2.58989	0.00331864	1.30175	1.30175	2.46527
333	1427942_at	Pamci	peptidylglycine alpha-amidating monooxygenase COOH-terminal interactor	-2.58516	0.00333186	0.787471	1.26989	2.41143
334	1451527_at	Pcolce2	procollagen C-endopeptidase enhancer 2	-2.58439	0.00334509	0.654771	1.52725	2.88236
335	1438556_a_at	Tmod3	tropomodulin 3	-2.57946	0.00336271	0.698822	1.43098	2.6963
336	1418985_at	BC003236	cDNA sequence BC003236	-2.57808	0.00337594	0.714002	1.40056	2.64003
337	1415903_at	Slc38a1	solute carrier family 38, member 1	2.57536	0.00340238	1.41755	1.41755	2.67132
338	1416174_at	Rbbp9	retinoblastoma binding protein 9	-2.57285	0.00342442	0.698269	1.43211	2.69842
339	1417877_at	2310005P05Rik	RIKEN cDNA 2310005P05 gene	-2.57198	0.00342882	0.716058	1.39654	2.63269
340	1416779_at	Sdpr	serum deprivation response	-2.57167	0.00343323	0.742781	1.34629	2.54258
341	1419886_at	Atrx	alpha thalassemia/mental retardation syndrome X-linked homolog (human)	-2.56937	0.00345086	0.804425	1.24312	2.36711
342	1448792_a_at	Cyp2f2	cytochrome P450, family 2, subfamily f, polypeptide 2	2.5653	0.00346849	1.42681	1.42681	2.68852
343	1418389_at	2810453I06Rik	RIKEN cDNA 2810453I06 gene	-2.5617	0.00349052	0.622951	1.60526	3.04251
344	1454822_x_at	AB023957	cDNA sequence AB023957	-2.55885	0.00353019	0.752566	1.32879	2.51191
345	1437498_at	LOC433231	NA	-2.55818	0.0035346	0.755404	1.32379	2.50324
346	1425140_at	Lactb2	lactamase, beta 2	-2.55237	0.00357426	0.803412	1.24469	2.36968
347	1426296_at	Rad52	RAD52 homolog (S. cerevisiae)	2.55226	0.00357867	1.37881	1.37881	2.60054
348	1449184_at	Pglyrp1	peptidoglycan recognition protein 1	-2.5509	0.00358308	0.693479	1.442	2.71698
349	1438620_x_at	Sfrp1	secreted frizzled-related sequence protein 1	2.54958	0.00358748	1.29876	1.29876	2.46017
350	1418480_at	Cxcl7	chemokine (C-X-C motif) ligand 7	-2.54901	0.00359189	0.559231	1.78817	3.45377
351	1449721_at	NA	NA	2.54895	0.0035963	1.23986	1.23986	2.36176
352	1415871_at	NA	NA	-2.54846	0.00360071	0.658758	1.51801	2.86395
353	1427919_at	Srpx2	sushi-repeat-containing protein, X-linked 2	-2.54748	0.00360511	0.788577	1.26811	2.40845
354	1455422_x_at	Sept4	septin 4	-2.54741	0.00360952	0.711583	1.40532	2.64876
355	1429768_at	Dtna	dystrobrevin alpha	-2.54634	0.00361393	0.670545	1.49132	2.81147
356	1426539_at	Usp11	ubiquitin specific protease 11	2.54473	0.00362715	1.23535	1.23535	2.35439
357	1423952_a_at	Krt2-7	keratin complex 2, basic, gene 7	-2.54415	0.00363156	0.800303	1.24953	2.37763
358	1426368_at	Rin2	Ras and Rab interactor 2	-2.54282	0.00363596	0.677127	1.47683	2.78336
359	1426779_x_at	Dag1	dystroglycan 1	-2.53738	0.003658	0.825261	1.21174	2.31616
360	1422093_at	Wnt3a	wingless-related MMTV integration site 3A	-2.53687	0.00366241	0.706403	1.41562	2.66775
361	1452699_at	D14Ertd209e	DNA segment, Chr 14, ERATO Doi 209, expressed	2.53646	0.00367122	1.30563	1.30563	2.47192
362	1449058_at	Gli1	GLI-Kruppel family member GLI1	2.53388	0.00370648	1.60898	1.60898	3.05036
363	1448961_at	Plscr2	phospholipid scramblase 2	-2.53303	0.00371089	0.444046	2.25202	4.76349
364	1455901_at	Chpt1	choline phosphotransferase 1	-2.53282	0.0037197	0.580325	1.72317	3.30162
365	1424065_at	Edem1	ER degradation enhancer, mannosidase alpha-like 1	-2.53124	0.00372851	0.776046	1.28858	2.44288
366	1418497_at	Fgf13	fibroblast growth factor 13	2.53097	0.00373292	1.63732	1.63732	3.11087
367	1450893_a_at	Ubap1	ubiquitin-associated protein 1	-2.5245	0.00376818	0.822993	1.21508	2.32153
368	1425358_at	Riok1	RIO kinase 1 (yeast)	2.5218	0.00377699	1.25531	1.25531	2.38718
369	1416062_at	Tbc1d15	TBC1 domain family, member 15	-2.52149	0.0037814	0.73091	1.36816	2.58141
370	1427500_at	Spcs1	signal peptidase complex subunit 1 homolog (S. cerevisiae)	2.52112	0.00378581	1.38378	1.38378	2.60951
371	1429632_at	Trappc4	trafficking protein particle complex 4	2.5138	0.0038387	1.3958	1.3958	2.63134
372	1426857_a_at	Hsdl2	hydroxysteroid dehydrogenase like 2	-2.51345	0.0038431	0.805658	1.24122	2.36399
373	1426923_at	Hrb	HIV-1 Rev binding protein	-2.51104	0.00385192	0.74767	1.33749	2.52711
374	1427455_x_at	Igk-V8	immunoglobulin kappa chain variable 8 (V8)	2.50997	0.00386073	1.32176	1.32176	2.49972
375	1428255_at	Luc7l	Luc7 homolog (S. cerevisiae)-like	2.50952	0.00386514	1.191	1.191	2.28311
376	1421157_at	Fzd3	frizzled homolog 3 (Drosophila)	2.50948	0.00386955	1.2636	1.2636	2.40094
377	1422725_at	Mak	male germ cell-associated kinase	2.50749	0.00387395	1.42922	1.42922	2.69301
378	1424698_s_at	Lgals3	lectin, galactose binding, soluble 3	-2.50711	0.00387836	0.631983	1.58232	2.99451
379	1447965_at	C80012	expressed sequence C80012	2.50433	0.00389158	1.28621	1.28621	2.43886
380	1421409_at	Msi1h	Musashi homolog 1(Drosophila)	2.50305	0.00390921	1.18399	1.18399	2.27204
381	1418216_at	Ggtla1	gamma-glutamyltransferase-like activity 1	2.50176	0.00391362	1.27819	1.27819	2.42534
382	1449860_at	2310056K19Rik	RIKEN cDNA 2310056K19 gene	-2.50128	0.00392243	0.722518	1.38405	2.61
383	1416473_a_at	NA	NA	2.50126	0.00392684	1.53273	1.53273	2.89332
384	1419569_a_at	Isg20	interferon-stimulated protein	-2.50074	0.00393565	0.639704	1.56322	2.95513
385	1427007_at	1200013B08Rik	RIKEN cDNA 1200013B08 gene	2.49213	0.00399295	1.29183	1.29183	2.44839
386	1422590_at	Cdk5	cyclin-dependent kinase 5	2.49173	0.00399736	1.18859	1.18859	2.27929
387	1417758_at	Itga2b	integrin alpha 2b	2.49067	0.00400617	1.20938	1.20938	2.31238
388	1420361_at	Slc11a1	solute carrier family 11 (proton-coupled divalent metal ion transporters), member 1	2.48936	0.00401498	1.18763	1.18763	2.27778
389	1439244_a_at	Tnrc6a	trinucleotide repeat containing 6a	2.48637	0.00403702	1.17861	1.17861	2.26358
390	1420674_at	Pla2g2e	phospholipase A2, group IIE	2.48468	0.00405024	1.21311	1.21311	2.31837
391	1448449_at	Ripk3	receptor-interacting serine-threonine kinase 3	-2.48284	0.00405906	0.749238	1.33469	2.52221
392	1447926_at	Arl5	ADP-ribosylation factor-like 5	-2.4816	0.00406346	0.766707	1.30428	2.4696
393	1460231_at	Irf5	interferon regulatory factor 5	2.48142	0.00406787	1.30389	1.30389	2.46894
394	1451932_a_at	Tsrc1	thrombospondin repeat containing 1	-2.48028	0.00408109	0.781175	1.28012	2.4286
395	1417288_at	Plekha2	pleckstrin homology domain-containing, family A (phosphoinositide binding specific) member 2	-2.47999	0.00409431	0.76078	1.31444	2.48706
396	1451127_at	AW146242	expressed sequence AW146242	-2.47683	0.00412957	0.739202	1.35281	2.55409
397	1456131_x_at	Dag1	dystroglycan 1	-2.4746	0.00413398	0.832356	1.20141	2.29964
398	1450627_at	Ank	progressive ankylosis	-2.47444	0.00413839	0.779143	1.28346	2.43422
399	1432763_at	Prrg2	proline-rich Gla (G-carboxyglutamic acid) polypeptide 2	2.47381	0.00416042	1.15598	1.15598	2.22835
400	1418207_at	Fxyd4	FXYD domain-containing ion transport regulator 4	-2.47263	0.00417364	0.668651	1.49555	2.81971
401	1424761_at	BC011487	cDNA sequence BC011487	-2.47246	0.00417805	0.755389	1.32382	2.50328
402	1431239_at	Nono	non-POU-domain-containing, octamer binding protein	2.47232	0.00418246	1.2572	1.2572	2.39031
403	1435137_s_at	1200015M12Rik	RIKEN cDNA 1200015M12 gene	-2.47046	0.00419568	0.705447	1.41754	2.6713
404	1425254_at	Foxn4	forkhead box N4	2.47008	0.00420009	1.23315	1.23315	2.3508
405	1452480_at	BC024760	cDNA sequence BC024760	2.46982	0.00421331	1.25052	1.25052	2.37926
406	1449168_a_at	Akap2	A kinase (PRKA) anchor protein 2	-2.46719	0.00424857	0.738503	1.35409	2.55636
407	1419648_at	Myo1c	myosin IC	-2.46652	0.00425297	0.725967	1.37747	2.59813
408	1429786_a_at	Zwint	ZW10 interactor	-2.46569	0.00426179	0.797691	1.25362	2.38439
409	1453260_a_at	Ppp2r2a	protein phosphatase 2 (formerly 2A), regulatory subunit B (PR 52), alpha isoform	-2.46564	0.0042662	0.786499	1.27146	2.41405
410	1419224_at	Cecr6	cat eye syndrome chromosome region, candidate 6 homolog (human)	2.46548	0.0042706	1.26855	1.26855	2.4092
411	1425695_at	Tbx5	T-box 5	2.46398	0.00428823	1.24557	1.24557	2.37113
412	1449028_at	Rhou	ras homolog gene family, member U	2.46355	0.00429264	1.33873	1.33873	2.52929
413	1423489_at	Mmd	monocyte to macrophage differentiation-associated	-2.4631	0.00429705	0.710864	1.40674	2.65137
414	1424208_at	Ptger4	prostaglandin E receptor 4 (subtype EP4)	2.46239	0.00430586	1.44756	1.44756	2.72747
415	1423619_at	Rasd1	RAS, dexamethasone-induced 1	-2.46154	0.00431027	0.787284	1.27019	2.41193
416	1451719_at	Crsp6	cofactor required for Sp1 transcriptional activation, subunit 6	2.46137	0.00431468	1.2125	1.2125	2.31739
417	1418601_at	NA	NA	2.46118	0.00432349	1.48695	1.48695	2.80296
418	1436549_a_at	Hnrpa1	heterogeneous nuclear ribonucleoprotein A1	2.45942	0.0043323	1.18458	1.18458	2.27298
419	1416362_a_at	Fkbp4	FK506 binding protein 4	2.45927	0.00433671	1.23875	1.23875	2.35994
420	1417814_at	Pla2g5	phospholipase A2, group V	2.45359	0.00437197	1.25605	1.25605	2.38841
421	1419300_at	Flt1	FMS-like tyrosine kinase 1	-2.45288	0.00438519	0.678012	1.4749	2.77964
422	1418536_at	H2-Q7	histocompatibility 2, Q region locus 7	2.45189	0.0043896	1.42555	1.42555	2.68616
423	1428083_at	2310043N10Rik	RIKEN cDNA 2310043N10 gene	-2.45033	0.00440282	0.592406	1.68803	3.22217
424	1451893_s_at	Baiap1	BAI1-associated protein 1	-2.44589	0.00444689	0.805468	1.24151	2.36447
425	1418826_at	Ms4a6b	membrane-spanning 4-domains, subfamily A, member 6B	2.44375	0.00448656	1.45259	1.45259	2.73699
426	1427329_a_at	Igh-6	immunoglobulin heavy chain 6 (heavy chain of IgM)	2.44302	0.00449537	1.55859	1.55859	2.94566
427	1425643_at	Gypa	glycophorin A	-2.44156	0.00450419	0.590312	1.69402	3.23557
428	1421554_at	Lmx1a	LIM homeobox transcription factor 1 alpha	2.44152	0.00450859	1.19475	1.19475	2.28906
429	1422482_at	Ruvbl2	RuvB-like protein 2	2.44028	0.00451741	1.23743	1.23743	2.35779
430	1419063_at	Ugt8	UDP-glucuronosyltransferase 8	2.43866	0.00453944	1.45876	1.45876	2.74873
431	1419662_at	Ogn	osteoglycin	-2.43818	0.00454385	0.693532	1.4419	2.71678
432	1430734_at	Dia1	diaphorase 1 (NADH)	2.43807	0.00455267	1.20364	1.20364	2.30319
433	1460464_at	2700089E24Rik	RIKEN cDNA 2700089E24 gene	-2.43596	0.0045703	0.816087	1.22536	2.33814
434	1420873_at	Ptk9	protein tyrosine kinase 9	-2.43475	0.00458792	0.702461	1.42357	2.68248
435	1448671_at	Ube2e3	ubiquitin-conjugating enzyme E2E 3, UBC4/5 homolog (yeast)	-2.43351	0.00459674	0.75204	1.32972	2.51353
436	1430989_a_at	1700020I14Rik	RIKEN cDNA 1700020I14 gene	-2.4328	0.00460115	0.822746	1.21544	2.32212
437	1460338_a_at	Crlf3	cytokine receptor-like factor 3	-2.43257	0.00460555	0.785981	1.27229	2.41545
438	1425991_a_at	Ankrd25	ankyrin repeat domain 25	-2.43248	0.00460996	0.738921	1.35332	2.555
439	1453238_s_at	1200016E24Rik	RIKEN cDNA 1200016E24 gene	-2.43214	0.00461877	0.698585	1.43146	2.6972
440	1419659_s_at	Chic2	cysteine-rich hydrophobic domain 2	-2.43112	0.0046364	0.844322	1.18438	2.27266
441	1424037_at	Itpka	inositol 1,4,5-trisphosphate 3-kinase A	2.43021	0.00464963	1.29149	1.29149	2.44781
442	1415777_at	Pnliprp1	pancreatic lipase related protein 1	2.42909	0.00465844	1.80964	1.80964	3.50554
443	1415939_at	Fmod	fibromodulin	2.42502	0.00471133	1.45709	1.45709	2.74554
444	1418356_at	Mpst	mercaptopyruvate sulfurtransferase	-2.42497	0.00471573	0.73158	1.36691	2.57917
445	1419701_s_at	2700067D09Rik	RIKEN cDNA 2700067D09 gene	2.42488	0.00472014	1.22329	1.22329	2.33479
446	1420263_at	NA	NA	2.42351	0.00473777	1.15005	1.15005	2.21922
447	1422862_at	NA	NA	-2.42286	0.00474658	0.740751	1.34998	2.54909
448	1421963_a_at	Cdc25b	cell division cycle 25 homolog B (S. cerevisiae)	-2.42203	0.00475981	0.692586	1.44386	2.72049
449	1452438_s_at	Taf4a	TAF4A RNA polymerase II, TATA box binding protein (TBP)-associated factor	-2.42075	0.00476421	0.688824	1.45175	2.73539
450	1449630_s_at	Mark1	MAP/microtubule affinity-regulating kinase 1	-2.42044	0.00476862	0.779111	1.28351	2.43431
451	1418722_at	Ngp	neutrophilic granule protein	2.41971	0.00477743	1.73265	1.73265	3.32337
452	1416355_at	Rbmx	RNA binding motif protein, X chromosome	2.41624	0.00479947	1.58145	1.58145	2.9927
453	1427156_s_at	Ascc2	activating signal cointegrator 1 complex subunit 2	2.41612	0.00480388	1.23174	1.23174	2.3485
454	1425015_at	Ephb2	Eph receptor B2	2.4144	0.0048171	1.26231	1.26231	2.39879
455	1424201_a_at	Seh1l	SEH1-like (S. cerevisiae	-2.41346	0.00482591	0.754746	1.32495	2.50524
456	1424888_at	March2	membrane-associated ring finger (C3HC4) 2	-2.41273	0.00483914	0.812875	1.2302	2.346
457	1423198_a_at	AW011752	expressed sequence AW011752	-2.40861	0.00486117	0.789927	1.26594	2.40484
458	1454610_at	sep-07	septin 7	-2.40859	0.00486558	0.862677	1.15918	2.23331
459	1453604_a_at	Hbs1l	Hbs1-like (S. cerevisiae)	-2.4081	0.00486999	0.801424	1.24778	2.37476
460	1450821_at	Pcaf	p300/CBP-associated factor	-2.40426	0.00490965	0.829966	1.20487	2.30516
461	1425727_at	Cldn19	claudin 19	2.40318	0.00491847	1.14373	1.14373	2.20952
462	1417319_at	Pvrl3	poliovirus receptor-related 3	-2.40075	0.0049361	0.717309	1.3941	2.62824
463	1449152_at	Cdkn2b	cyclin-dependent kinase inhibitor 2B (p15, inhibits CDK4)	-2.39855	0.00495372	0.635641	1.57322	2.97567
464	1426767_at	3230401M21Rik	RIKEN cDNA 3230401M21 gene	2.39719	0.00496254	1.22227	0.818151	1.76314
465	1429776_a_at	Dnajb6	DnaJ (Hsp40) homolog, subfamily B, member 6	-2.39625	0.00497576	0.801899	1.24704	2.37354
466	1453237_at	Qars	glutaminyl-tRNA synthetase	2.39612	0.00498017	1.24724	1.24724	2.37386
467	1418862_at	Echdc3	enoyl Coenzyme A hydratase domain containing 3	2.3957	0.00499339	1.30474	1.30474	2.47039
468	1415855_at	Kitl	kit ligand	-2.39525	0.0050022	0.687191	1.4552	2.74195
469	1422750_a_at	Zmynd10	zinc finger, MYND domain containing 10	2.39126	0.00502424	1.33486	0.749144	1.6808
470	1426337_a_at	Tead4	TEA domain family member 4	-2.38943	0.00504187	0.784223	1.27515	2.42024
471	1422804_at	Serpinb6b	serine (or cysteine) proteinase inhibitor, clade B, member 6b	-2.3894	0.00505068	0.61452	1.62729	3.08931
472	1448280_at	Syp	synaptophysin	2.38708	0.00507272	1.3626	1.3626	2.57148
473	1452431_s_at	H2-Aa	histocompatibility 2, class II antigen A, alpha	2.38669	0.00507713	1.44406	1.3626	2.57148
474	1433737_at	Uhmk1	U2AF homology motif (UHM) kinase 1	-2.38611	0.00508594	0.713759	1.40103	2.64091
475	1417675_a_at	Mdn1	midasin homolog (yeast)	2.38443	0.00509916	1.22652	1.22652	2.34002
476	1448393_at	Cldn7	claudin 7	2.38441	0.00510357	1.35756	1.35756	2.56252
477	1436512_at	Arl7	ADP-ribosylation factor-like 7	-2.38412	0.00510798	0.792642	1.2616	2.39762
478	1426063_a_at	Gem	GTP binding protein (gene overexpressed in skeletal muscle)	-2.38316	0.00513001	0.655414	1.52575	2.87937
479	1418340_at	Fcer1g	Fc receptor, IgE, high affinity I, gamma polypeptide	2.3828	0.00513442	1.26524	1.26524	2.40367
480	1419663_at	Ogn	osteoglycin	-2.38029	0.00516968	0.720713	1.38751	2.61627
481	1460197_a_at	Tnfaip9	tumor necrosis factor, alpha-induced protein 9	-2.37944	0.0051829	0.782134	1.27855	2.42596
482	1439142_at	Smarcal1	Swi/SNF related matrix associated, actin dependent regulator of chromatin, subfamily a-like 1	2.37853	0.00519171	1.18818	1.18818	2.27865
483	1435331_at	AI447904	expressed sequence AI447904	2.37785	0.00520053	1.40223	1.40223	2.6431
484	1449118_at	Dbt	dihydrolipoamide branched chain transacylase E2	-2.37783	0.00520494	0.758134	1.31903	2.49498
485	1434745_at	Ccnd2	cyclin D2	2.3774	0.00521816	1.36138	1.36138	2.56931
486	1418350_at	Hbegf	heparin-binding EGF-like growth factor	-2.3765	0.00522697	0.781454	1.27967	2.42783
487	1438248_at	Pcsk5	proprotein convertase subtilisin/kexin type 5	2.37325	0.00526664	1.35916	1.35916	2.56536
488	1423000_a_at	NA	NA	-2.37236	0.00528427	0.839509	1.19117	2.28338
489	1449169_at	Has2	hyaluronan synthase 2	2.37193	0.00529308	1.24686	1.24686	2.37325
490	1448917_at	Thrap6	thyroid hormone receptor associated protein 6	-2.37191	0.00529749	0.81591	1.22563	2.33857
491	1448816_at	Ptgis	prostaglandin I2 (prostacyclin) synthase	-2.37022	0.00531071	0.792799	1.26135	2.39721
492	1427037_at	Eif4g1	eukaryotic translation initiation factor 4, gamma 1	-2.36943	0.00531952	0.813332	1.22951	2.34487
493	1451428_x_at	Egfl7	EGF-like domain 7	-2.3693	0.00532393	0.854785	1.16989	2.24994
494	1419223_a_at	Dtna	dystrobrevin alpha	-2.36831	0.00534156	0.679996	1.4706	2.77136
495	1422710_a_at	Cacna1h	calcium channel, voltage-dependent, T type, alpha 1H subunit	2.3668	0.0053636	1.34877	0.741415	1.67181
496	1422528_a_at	Zfp36l1	zinc finger protein 36, C3H type-like 1	-2.36528	0.005368	0.822502	1.2158	2.3227
497	1426546_at	Tesk2	testis-specific kinase 2	-2.36454	0.00537682	0.789496	1.26663	2.40599
498	1449127_at	Selpl	selectin, platelet (p-selectin) ligand	2.36368	0.00539445	1.32636	1.32636	2.5077
499	1449471_at	Kcnmb4	potassium large conductance calcium-activated channel, subfamily M, beta member 4	2.36257	0.00541208	1.35542	1.35542	2.55871
500	1417025_at	H2-Eb1	histocompatibility 2, class II antigen E beta	2.3595	0.00544733	1.40856	1.40856	2.65472
501	1437620_x_at	Pycs	pyrroline-5-carboxylate synthetase (glutamate gamma-semialdehyde synthetase)	2.35829	0.00546056	1.27567	1.27567	2.4211
502	1418821_at	Cyp2a12	cytochrome P450, family 2, subfamily a, polypeptide 12	2.35733	0.00546937	1.21299	0.824411	1.77081
503	1417266_at	Ccl6	chemokine (C-C motif) ligand 6	-2.35621	0.00549141	0.630392	1.58631	3.00281
504	1436798_at	Rpl9	ribosomal protein L9	2.35604	0.00549581	1.37625	1.37625	2.59593
505	1426792_s_at	Rusc2	RUN and SH3 domain containing 2	-2.35464	0.00551344	0.837325	1.19428	2.28831
506	1437808_x_at	Il10ra	interleukin 10 receptor, alpha	2.35454	0.00551785	1.25224	1.25224	2.38212
507	1417312_at	Dkk3	dickkopf homolog 3 (Xenopus laevis)	-2.35306	0.00554429	0.771841	1.2956	2.4548
508	1418297_at	Dpysl4	dihydropyrimidinase-like 4	2.35092	0.00555311	1.40683	1.40683	2.65154
509	1439154_at	Nup98	nucleoporin 98	-2.35031	0.00557074	0.841764	1.18798	2.27834
510	1438953_at	NA	NA	-2.34773	0.00560599	0.771206	1.29667	2.45661
511	1419619_at	1200016G03Rik	RIKEN cDNA 1200016G03 gene	-2.34687	0.00561922	0.665083	1.50357	2.83544
512	1427605_at	Hoxb3	homeo box B3	2.34329	0.00565888	1.26987	1.26987	2.41139
513	1427363_at	Myo10	myosin X	2.34273	0.00566329	1.47008	1.47008	2.77038
514	1421415_s_at	Gcnt2	glucosaminyl (N-acetyl) transferase 2, I-branching enzyme	-2.34251	0.0056677	0.822104	1.21639	2.32365
515	1435504_at	Rsnl2	restin-like 2	-2.34155	0.00567651	0.598057	1.67208	3.18674
516	1417063_at	C1qb	complement component 1, q subcomponent, beta polypeptide	2.34143	0.00568092	1.24955	1.24955	2.37768
517	1424927_at	Glipr1	GLI pathogenesis-related 1 (glioma)	2.3402	0.00570295	1.21048	1.21048	2.31415
518	1448895_a_at	Catna2	catenin alpha 2	2.3388	0.00571177	1.45083	1.45083	2.73366
519	1454023_a_at	D1Bwg1363e	DNA segment, Chr 1, Brigham & Women's Genetics 1363 expressed	2.33602	0.0057338	1.27205	1.27205	2.41504
520	1417400_at	Rai14	retinoic acid induced 14	2.33524	0.00575143	1.14463	1.14463	2.2109
521	1420810_at	1500003O03Rik	RIKEN cDNA 1500003O03 gene	-2.33363	0.00576465	0.800529	1.24917	2.37705
522	1452117_a_at	Fyb	FYN binding protein	2.33035	0.00581754	1.23996	1.23996	2.36193
523	1426915_at	Dapk1	death associated protein kinase 1	2.32953	0.00582195	1.20538	1.20538	2.30598
524	1417196_s_at	D8Ertd594e	DNA segment, Chr 8, ERATO Doi 594, expressed	-2.32696	0.00585721	0.731524	1.36701	2.57935
525	1418668_at	Bucs1	butyryl Coenzyme A synthetase 1	2.32635	0.00586602	1.32007	1.32007	2.49678
526	1435788_at	2900086B20Rik	RIKEN cDNA 2900086B20 gene	2.32631	0.00587043	1.27137	1.27137	2.41391
527	1422233_at	Elk4	ELK4, member of ETS oncogene family	2.32625	0.00587483	1.2724	1.2724	2.41563
528	1420973_at	Arid5b	AT rich interactive domain 5B (Mrf1 like)	-2.32581	0.00587924	0.552988	1.80836	3.50244
529	1426831_at	Ahcyl1	S-adenosylhomocysteine hydrolase-like 1	-2.32577	0.00588365	0.849491	1.17718	2.26134
530	1451119_a_at	Fbln1	fibulin 1	2.32545	0.00588806	1.38242	1.38242	2.60706
531	1436121_a_at	Nsmce1	non-SMC element 1 homolog (S. cerevisiae)	-2.32438	0.00590128	0.800308	1.24952	2.37762
532	1451975_at	2810453I06Rik	RIKEN cDNA 2810453I06 gene	-2.32414	0.00590569	0.790511	1.265	2.40328
533	1452366_at	4732435N03Rik	RIKEN cDNA 4732435N03 gene	-2.31927	0.00597179	0.722775	1.38356	2.60911
534	1423584_at	Polr2b	polymerase (RNA) II (DNA directed) polypeptide B	-2.31925	0.0059762	0.798602	1.25219	2.38202
535	1426999_at	2700069A02Rik	RIKEN cDNA 2700069A02 gene	-2.31864	0.00598502	0.808065	1.23752	2.35793
536	1424649_a_at	Tspan8	tetraspanin 8	-2.3168	0.00600705	0.790566	1.26492	2.40313
537	1420514_at	Tm4sf10	transmembrane 4 superfamily member 10	-2.31559	0.00602027	0.627023	1.59484	3.02061
538	1434243_s_at	Nit2	nitrilase family, member 2	-2.31461	0.00602468	0.874102	1.14403	2.20998
539	1448123_s_at	NA	NA	-2.31428	0.00602909	0.720812	1.38732	2.61593
540	1422943_a_at	Hspb1	heat shock protein 1	-2.31093	0.00608197	0.798704	1.25203	2.38176
541	1449090_a_at	Yes1	Yamaguchi sarcoma viral (v-yes) oncogene homolog 1	-2.30962	0.00610842	0.722535	1.38402	2.60994
542	1422629_s_at	Shrm	shroom	-2.30886	0.00612164	0.731842	1.36642	2.57829
543	1453047_at	Bzrpl1	benzodiazapine receptor, peripheral-like 1	-2.30875	0.00612605	0.74753	1.33774	2.52755
544	1441618_at	B130017I01Rik	RIKEN cDNA B130017I01 gene	-2.30743	0.00614368	0.68072	1.46903	2.76836
545	1423488_at	Mmd	monocyte to macrophage differentiation-associated	-2.3068	0.0061569	0.767836	1.30236	2.46632
546	1417392_a_at	Slc7a7	solute carrier family 7 (cationic amino acid transporter, y+ system), member 7	-2.3047	0.00617453	0.77798	1.28538	2.43746
547	1427042_at	Mal2	mal, T-cell differentiation protein 2	-2.30318	0.00619216	0.77839	1.2847	2.43632
548	1449514_at	Gprk5	G protein-coupled receptor kinase 5	-2.30264	0.00620097	0.712032	1.40443	2.64713
549	1419420_at	St6galnac5	ST6 (alpha-N-acetyl-neuraminyl-2,3-beta-galactosyl-1,3)-N-acetylgalactosaminide alpha-2,6-sialyltransferase 5	-2.30091	0.00622741	0.602692	1.65922	3.15846
550	1418603_at	Avpr1a	arginine vasopressin receptor 1A	-2.29935	0.00624945	0.800335	1.24948	2.37755
551	1417162_at	2310061B02Rik	RIKEN cDNA 2310061B02 gene	-2.29669	0.0062803	0.757679	1.31982	2.49635
552	1419417_at	Vegfc	vascular endothelial growth factor C	-2.29387	0.00631556	0.674236	1.48316	2.7956
553	1422818_at	Nedd9	neural precursor cell expressed, developmentally down-regulated gene 9	-2.29157	0.00634641	0.772183	1.29503	2.45382
554	1417275_at	Mal	myelin and lymphocyte protein, T-cell differentiation protein	-2.29066	0.00635522	0.806275	1.24027	2.36243
555	1439375_x_at	NA	NA	-2.28709	0.00638167	0.751392	1.33086	2.51553
556	1419074_at	2510006C20Rik	RIKEN cDNA 2510006C20 gene	-2.28387	0.00641252	0.68042	1.46968	2.76961
557	1438933_x_at	LOC381240	NA	-2.28313	0.00642133	0.773206	1.29332	2.45091
558	1437218_at	Fn1	fibronectin 1	-2.28189	0.00643896	0.733977	1.36244	2.5712
559	1423323_at	Tacstd2	tumor-associated calcium signal transducer 2	-2.27778	0.00648303	0.712767	1.40298	2.64448
560	1450716_at	Adamts1	a disintegrin-like and metalloprotease (reprolysin type) with thrombospondin type 1 motif, 1	-2.27772	0.00648744	0.720574	1.38778	2.61676
561	1448352_at	Luzp1	leucine zipper protein 1	-2.27564	0.00650948	0.789399	1.26679	2.40625
562	1415800_at	Gja1	gap junction membrane channel protein alpha 1	-2.27258	0.00653151	0.671371	1.48949	2.80789
563	1423976_at	4930453N24Rik	RIKEN cDNA 4930453N24 gene	-2.26876	0.00658881	0.809685	1.23505	2.35389
564	1435943_at	Dpep1	dipeptidase 1 (renal)	-2.2684	0.00659762	0.660872	1.51315	2.85433
565	1448701_a_at	Ccm1	cerebral cavernous malformations 1	-2.26775	0.00661084	0.68289	1.46436	2.75942
566	1424786_s_at	Wdr45	WD repeat domain 45	-2.26765	0.00661525	0.830879	1.20354	2.30305
567	1428483_a_at	2610039C10Rik	RIKEN cDNA 2610039C10 gene	-2.26649	0.00663288	0.733531	1.36327	2.57268
568	1437161_x_at	Rbpms	RNA binding protein gene with multiple splicing	-2.25563	0.00671221	0.827334	1.2087	2.3113
569	1427943_at	Acyp2	acylphosphatase 2, muscle type	-2.25438	0.00673865	0.726707	1.37607	2.5956
570	1448669_at	Dkk3	dickkopf homolog 3 (Xenopus laevis)	-2.25279	0.00678272	0.778625	1.28431	2.43566
571	1452030_a_at	Hnrpr	heterogeneous nuclear ribonucleoprotein R	-2.24995	0.0068268	0.768601	1.30107	2.46411
572	1450985_a_at	Tjp2	tight junction protein 2	-2.24874	0.00684002	0.774972	1.29037	2.44591
573	1433509_s_at	D6Ertd253e	DNA segment, Chr 6, ERATO Doi 253, expressed	-2.24856	0.00684442	0.827432	1.20856	2.31107
574	1419549_at	Arg1	arginase 1, liver	-2.24552	0.00687528	0.57345	1.74383	3.34923
575	1421866_at	Nr3c1	nuclear receptor subfamily 3, group C, member 1	-2.24201	0.00692816	0.663649	1.50682	2.84183
576	1421064_at	Mpp5	membrane protein, palmitoylated 5 (MAGUK p55 subfamily member 5)	-2.24136	0.0069502	0.733096	1.36408	2.57412
577	1449117_at	Jund1	Jun proto-oncogene related gene d1	-2.2343	0.00704275	0.703362	1.42174	2.67909
578	1415988_at	Hdlbp	high density lipoprotein (HDL) binding protein	-2.23334	0.00706919	0.814009	1.22849	2.34321
579	1420478_at	Nap1l1	nucleosome assembly protein 1-like 1	-2.23217	0.00708682	0.868436	1.1515	2.22144
580	1431385_a_at	Mbtps1	membrane-bound transcription factor protease, site 1	-2.23117	0.00711327	0.624417	1.60149	3.03457
581	1428835_at	Myh14	myosin, heavy polypeptide 14	-2.23011	0.00712649	0.78916	1.26717	2.40689
582	1417278_a_at	Nkd1	naked cuticle 1 homolog (Drosophila)	-2.22889	0.00714852	0.788961	1.26749	2.40742
583	1416600_a_at	Dscr1	Down syndrome critical region homolog 1 (human)	-2.22779	0.00716175	0.76946	1.29961	2.46163
584	1417782_at	Lass4	longevity assurance homolog 4 (S. cerevisiae)	-2.22703	0.00717937	0.783996	1.27552	2.42085
585	1416661_at	Eif3s10	eukaryotic translation initiation factor 3, subunit 10 (theta)	-2.22661	0.00718378	0.702707	1.42307	2.68155
586	1456252_x_at	Ap1s2	adaptor-related protein complex 1, sigma 2 subunit	-2.22524	0.00721463	0.862509	1.15941	2.23366
587	1427081_at	A630072M18Rik	RIKEN cDNA A630072M18 gene	-2.22017	0.00729837	0.827839	1.20796	2.31011
588	1420428_at	Ager	advanced glycosylation end product-specific receptor	-2.21924	0.007316	0.77163	1.29596	2.4554
589	1426978_at	Klhl2	kelch-like 2, Mayven (Drosophila)	-2.21795	0.00734244	0.68976	1.44978	2.73166
590	1419079_at	Scnn1g	sodium channel, nonvoltage-gated 1 gamma	-2.21678	0.00736007	0.738614	1.35389	2.556
591	1435143_at	Elk3	ELK3, member of ETS oncogene family	-2.21389	0.00739092	0.862051	1.16002	2.23461
592	1451827_a_at	Nox4	NADPH oxidase 4	-2.21263	0.00742177	0.66237	1.50973	2.84757
593	1427274_at	D130054N24Rik	RIKEN cDNA D130054N24 gene	-2.21254	0.00742618	0.828307	1.20728	2.30902
594	1417395_at	Klf4	Kruppel-like factor 4 (gut)	-2.21158	0.00744822	0.623098	1.60488	3.04171
595	1431345_a_at	Taf1b	TATA box binding protein (Tbp)-associated factor, RNA polymerase I, B	-2.21118	0.00746144	0.819459	1.22032	2.32998
596	1420477_at	Nap1l1	nucleosome assembly protein 1-like 1	-2.20853	0.00750551	0.805378	1.24165	2.36469
597	1450664_at	Gabpa	GA repeat binding protein, alpha	-2.2071	0.00753636	0.794853	1.25809	2.39179
598	1455915_at	4933430F16Rik	RIKEN cDNA 4933430F16 gene	-2.20691	0.00754077	0.815487	1.22626	2.3396
599	1423140_at	Lip1	lysosomal acid lipase 1	-2.20262	0.00760688	0.778701	1.28419	2.43545
600	1427276_at	Smc4l1	SMC4 structural maintenance of chromosomes 4-like 1 (yeast)	-2.20143	0.00763773	0.805974	1.24073	2.36319
601	1424408_at	Lims2	LIM and senescent cell antigen like domains 2	-2.20137	0.00764213	0.612967	1.63141	3.09816
602	1448527_at	Pdcd10	programmed cell death 10	-2.20028	0.00765095	0.823268	1.21467	2.32088
603	1424123_at	BC011209	cDNA sequence BC011209	-2.19785	0.00769061	0.78069	1.28092	2.42993
604	1427982_s_at	Syne2	synaptic nuclear envelope 2	-2.19707	0.00771706	0.764717	1.30767	2.47542
605	1452014_a_at	Igf1	insulin-like growth factor 1	-2.19625	0.0077435	0.652855	1.53173	2.89133
606	1435659_a_at	Tpi1	triosephosphate isomerase 1	-2.19449	0.00777876	0.807348	1.23862	2.35973
607	1425603_at	0610011I04Rik	RIKEN cDNA 0610011I04 gene	-2.19236	0.0078052	0.676532	1.47813	2.78587
608	1415784_at	Vps35	vacuolar protein sorting 35	-2.19062	0.00783605	0.830949	1.20344	2.30289
609	1450886_at	Gsg2	germ cell-specific gene 2	-2.1879	0.00788894	0.71581	1.39702	2.63357
610	1418406_at	Pde8a	phosphodiesterase 8A	-2.18697	0.00790657	0.813142	1.2298	2.34534
611	1436761_s_at	1200015N20Rik	RIKEN cDNA 1200015N20 gene	-2.18534	0.00794182	0.51653	1.936	3.82642
612	1451730_at	Zfp62	zinc finger protein 62	-2.18394	0.00800353	0.710073	1.40831	2.65425
613	1424374_at	Gimap4	GTPase, IMAP family member 4	-2.18316	0.00802997	0.758993	1.31753	2.4924
614	1436027_at	Osbpl11	oxysterol binding protein-like 11	-2.18309	0.00803438	0.866238	1.15442	2.22594
615	1418824_at	Arf6	ADP-ribosylation factor 6	-2.18059	0.00805641	0.720082	1.38873	2.61848
616	1427231_at	Robo1	roundabout homolog 1 (Drosophila)	-2.18033	0.00806523	0.808198	1.23732	2.3576
617	1437830_x_at	Zbed3	zinc finger, BED domain containing 3	-2.17812	0.00811371	0.794993	1.25787	2.39143
618	1460455_at	1110059H15Rik	RIKEN cDNA 1110059H15 gene	-2.17777	0.00812693	0.687699	1.45412	2.7399
619	1419194_s_at	Gmfg	glia maturation factor, gamma	-2.17721	0.00814456	0.820386	1.21894	2.32775
620	1435519_at	Rap1b	RAS related protein 1b	-2.17305	0.00821067	0.849567	1.17707	2.26117
621	1420859_at	Pkia	protein kinase inhibitor, alpha	-2.17182	0.00822389	0.754616	1.32518	2.50564
622	1418131_at	Samhd1	SAM domain and HD domain, 1	-2.16807	0.00831203	0.838063	1.19323	2.28664
623	1423273_at	BC025462	cDNA sequence BC025462	-2.16676	0.00834729	0.814561	1.22765	2.34186
624	1426922_s_at	Hrb	HIV-1 Rev binding protein	-2.16541	0.00836933	0.848281	1.17885	2.26397
625	1437401_at	Igf1	insulin-like growth factor 1	-2.1648	0.00838255	0.678094	1.47472	2.7793
626	1433804_at	Jak1	Janus kinase 1	-2.16336	0.0084134	0.691524	1.44608	2.72467
627	1427838_at	Tubb2	tubulin, beta 2	-2.16273	0.00842221	0.82601	1.21064	2.3144
628	1423102_a_at	Rnf10	ring finger protein 10	-2.16183	0.00844425	0.881039	1.13502	2.19622
629	1421905_at	LOC330731	NA	-2.14821	0.00867783	0.822701	1.21551	2.32223
630	1417850_at	Rb1	retinoblastoma 1	-2.14614	0.00869987	0.764294	1.3084	2.47666
631	1418382_at	AB023957	cDNA sequence AB023957	-2.14467	0.00873513	0.822146	1.21633	2.32355
632	1438932_at	LOC381240	NA	-2.14411	0.00875275	0.751713	1.33029	2.51454
633	1417164_at	Dusp10	dual specificity phosphatase 10	-2.1433	0.00876157	0.81097	1.23309	2.3507
634	1426808_at	Lgals3	lectin, galactose binding, soluble 3	-2.14309	0.00877038	0.80525	1.24185	2.36502
635	1452432_at	Tfpi	tissue factor pathway inhibitor	-2.14285	0.00878801	0.742089	1.34755	2.54479
636	1451167_at	1700023O11Rik	RIKEN cDNA 1700023O11 gene	-2.14142	0.00881446	0.820965	1.21808	2.32637
637	1420417_at	Sema3a	sema domain, immunoglobulin domain (Ig), short basic domain, secreted, (semaphorin) 3A	-2.13999	0.00884531	0.57907	1.72691	3.31017
638	1460436_at	Ndst1	N-deacetylase/N-sulfotransferase (heparan glucosaminyl) 1	-2.13931	0.00887175	0.86022	1.16249	2.23844
639	1426778_at	Dag1	dystroglycan 1	-2.13878	0.00889819	0.834745	1.19797	2.29417
640	1428452_at	2810025M15Rik	RIKEN cDNA 2810025M15 gene	-2.13674	0.00894227	0.872299	1.1464	2.2136
